# Supplementary material for: Effects of Exercise on Gut Microbiome and Serum Metabolomics in Post-Traumatic Osteoarthritis Rats
Source: Metabolites. 2025 May 20;15(5):341. doi: 10.3390/metabo15050341 (PMC12113318; doi:10.3390/metabo15050341)
Supplement: Supplementary file 1 [file metabolites-15-00341-s001.zip]

Archive with 1 entries (1 files):
- metabolites-3595341-supplementary.pdf
